# Supplementary material for: Long noncoding RNA PVT1 promoted gallbladder cancer proliferation by epigenetically suppressing miR-18b-5p via DNA methylation
Source: Cell Death Dis. 2020 Oct 16;11(10):871. doi: 10.1038/s41419-020-03080-x (PMC7568542; doi:10.1038/s41419-020-03080-x)
Supplement: Supplementary file 5 — Supplementary Table 1 [file 41419_2020_3080_MOESM5_ESM.xlsx]

## Sheet: Sheet1
Supplementary Table 1. Information of the qRT-PCR primers, siRNAs and shRNA sequence involved in the present study.
	Forward primer (5’-3’)	Reversed primer (5’-3’)
PVT1	TGAGAACTGTCCTTACGTGACC	AGAGCACCAAGACTGGCTCT
GAPDH	GGGAGCCAAAAGGGTCAT	GAGTCCTTCCACGATACCAA
U6	CTCGCTTCGGCAGCACA	AACGCTTCACGAATTTGCGT
miR-18b-5p	TGTGCAAATCCATGCAAAACTGA	GTGCAGGGTCCGAGGT
IGF1	TGTCCTCCTCGCATCTCTTCTACC	CCTGTCTCCACACACGAACTGAAG
TNRC6B	GCTGGGAAGAGGAGGAGGATGG	GCTTGCTGAGTTGTGGGAGGAAG
TAOK1	ACGGCTCAAGGAGGAACAGACC	TCATCCAAACGCAGGGCTTGTG
MAP3K1	AGCCTGGAAGCACGAATGGTTG	GAAGCCGCACTTGCCTGGAC
CTGF	CGGGAAATGCTGCGAGGAGTG	GGTCTGGGCCAAACGTGTCTTC
RNF146	TGGCTGGCTGTGGTGAAATTGATC	TGGCACATTCAGGGACGGTTAAAG
SMAD2	CGCCGCCAGTTGTGAAGAGAC	TCCTGCCCATTCTGCTCTCCTC
HIF1A	AGTTCCGCAAGCCCTGAAAGC	GCAGTGGTAGTGGTGGCATTAGC
ESR1	CCTCCTCATCCTCTCCCACATCAG	GCATCTCCAGCAGCAGGTCATAG
siRNA/shRNA sequence	(5’-3’)
si-PVT1-1	AACUCCUCAGCCUCCAAGCTT
si-PVT1-2	AAGCUGUCCUCCUGUUGGGTT
si-DNMT1	CACTGGTTCTGCGCTGGGA
si-DNMT3A	CTACTACATCAGCAAGCGCAA
si-DNMT3B	GAAAGTACGTCGCTTCTGA
si-HIF1A	UUCAACUUUGGUGAAUAGCTT
shPVT1	GCCATCATGATGGTACTTTAA
