# Supplementary material for: Long noncoding RNA PVT1 promoted gallbladder cancer proliferation by epigenetically suppressing miR-18b-5p via DNA methylation
Source: Cell Death Dis. 2020 Oct 16;11(10):871. doi: 10.1038/s41419-020-03080-x (PMC7568542; doi:10.1038/s41419-020-03080-x)
Supplement: Supplementary file 6 — Supplementary Table 2 [file 41419_2020_3080_MOESM6_ESM.xlsx]

## Sheet: pvalue0.05FC2_edgeR_C_vs_A
id	log2FoldChange	log2CPM	pvalue	padj	regulated	precursor	gene
hsa-miR-122-5p	9.2768	5.56762	0.000374417	0.00930055	up	hsa-mir-122	ENSG00000259030; ENSG00000116783; ENSG00000137944; ENSG00000213516; ENSG00000131899; ENSG00000088876; ENSG00000184408
hsa-miR-205-5p	3.96945	2.60407	0.00624089	0.100334	up	hsa-mir-205	ENSG00000176261; ENSG00000143105; ENSG00000116128; ENSG00000160688; ENSG00000163468; ENSG00000187862; ENSG00000042781; ENSG00000177666; ENSG00000188162; ENSG00000198382; ENSG00000123407; ENSG00000111237; ENSG00000134871; ENSG00000184990; ENSG00000167395; ENSG00000140853; ENSG00000141098; ENSG00000141480; ENSG00000108506; ENSG00000271605; ENSG00000167220; ENSG00000049759; ENSG00000115211; ENSG0000…
hsa-miR-1268b	3.43365	4.39211	0.000137927	0.004324	up	hsa-mir-1268b	ENSG00000179403; ENSG00000157911; ENSG00000169598; ENSG00000171680; ENSG00000162413; ENSG00000142599; ENSG00000142583; ENSG00000188807; ENSG00000130940; ENSG00000162490; ENSG00000162494; ENSG00000268991; ENSG00000074964; ENSG00000127483; ENSG00000142798; ENSG00000007968; ENSG00000117602; ENSG00000020633; ENSG00000117643; ENSG00000127423; ENSG00000253368; ENSG00000174950; ENSG00000126705; ENSG0000…
hsa-miR-1268a	3.35327	4.37104	5.04954e-05	0.00175892	up	hsa-mir-1268a,hsa-mir-1268b	ENSG00000179403; ENSG00000169598; ENSG00000171680; ENSG00000162413; ENSG00000142583; ENSG00000188807; ENSG00000130940; ENSG00000162490; ENSG00000142798; ENSG00000007968; ENSG00000117602; ENSG00000020633; ENSG00000117643; ENSG00000127423; ENSG00000253368; ENSG00000174950; ENSG00000126705; ENSG00000130768; ENSG00000162419; ENSG00000159023; ENSG00000273274; ENSG00000121904; ENSG00000116863; ENSG0000…
hsa-miR-18b-5p	3.25238	-0.221773	0.0156705	0.204696	up	hsa-mir-18b	ENSG00000042781; ENSG00000173838; ENSG00000188177
hsa-miR-4726-5p	3.20229	-0.253406	0.025262	0.282845	up	hsa-mir-4726	ENSG00000187634; ENSG00000188976; ENSG00000187583; ENSG00000187642; ENSG00000237330; ENSG00000186827; ENSG00000107404; ENSG00000228594; ENSG00000189409; ENSG00000187730; ENSG00000116151; ENSG00000149527; ENSG00000197921; ENSG00000078900; ENSG00000169598; ENSG00000069424; ENSG00000116254; ENSG00000158292; ENSG00000187017; ENSG00000171680; ENSG00000074800; ENSG00000180758; ENSG00000049239; ENSG0000…
hsa-miR-4485-5p	3.16416	-0.319496	0.0470042	0.433406	up	hsa-mir-4485	ENSG00000175756; ENSG00000142798; ENSG00000117640; ENSG00000160097; ENSG00000232237; ENSG00000175029; ENSG00000177830; ENSG00000110237; ENSG00000168959; ENSG00000110900; ENSG00000165914; ENSG00000011114; ENSG00000153443; ENSG00000205423; ENSG00000135740; ENSG00000166816; ENSG00000198920; ENSG00000270885; ENSG00000161682; ENSG00000197971; ENSG00000141968; ENSG00000142444; ENSG00000105085; ENSG0000…
hsa-novel-174-mature	2.78324	0.62541	0.0151236	0.201755	up	hsa-novel-174-precursor	ENSG00000169598; ENSG00000162413; ENSG00000142583; ENSG00000188807; ENSG00000130940; ENSG00000162490; ENSG00000142798; ENSG00000007968; ENSG00000117602; ENSG00000117643; ENSG00000127423; ENSG00000253368; ENSG00000174950; ENSG00000126705; ENSG00000130768; ENSG00000162419; ENSG00000159023; ENSG00000273274; ENSG00000116863; ENSG00000204084; ENSG00000183431; ENSG00000253313; ENSG00000198520; ENSG0000…
hsa-miR-1289	2.75912	0.413098	0.0207688	0.245249	up	hsa-mir-1289-1,hsa-mir-1289-2	ENSG00000134686; ENSG00000116128; ENSG00000171722; ENSG00000116667; ENSG00000182795; ENSG00000143653; ENSG00000197444; ENSG00000122367; ENSG00000148843; ENSG00000198873; ENSG00000171811; ENSG00000135414; ENSG00000090376; ENSG00000158486; ENSG00000102935; ENSG00000150394; ENSG00000189091; ENSG00000153789; ENSG00000140948; ENSG00000161973; ENSG00000109063; ENSG00000094796; ENSG00000181513; ENSG0000…
hsa-miR-124-3p	2.686	1.26398	0.0138036	0.190017	up	hsa-mir-124-1,hsa-mir-124-2,hsa-mir-124-3	ENSG00000165424
hsa-miR-551b-5p	2.66908	0.715855	0.00471777	0.0778433	up	hsa-mir-551b	ENSG00000198369
hsa-miR-1275	2.62067	3.3516	3.69908e-05	0.00136431	up	hsa-mir-1275	ENSG00000187730; ENSG00000142611; ENSG00000127481; ENSG00000142798; ENSG00000188610; ENSG00000263513; ENSG00000215784; ENSG00000143614; ENSG00000163462; ENSG00000254726; ENSG00000158710; ENSG00000085552; ENSG00000116260; ENSG00000230124; ENSG00000143341; ENSG00000159173; ENSG00000178473; ENSG00000171206; ENSG00000175274; ENSG00000172830; ENSG00000033327; ENSG00000186174; ENSG00000151062; ENSG0000…
hsa-novel-33-mature	2.52814	0.702372	0.00386621	0.0655166	up	hsa-novel-33-precursor	ENSG00000142609; ENSG00000162591; ENSG00000069424; ENSG00000116285; ENSG00000171621; ENSG00000177000; ENSG00000011021; ENSG00000157330; ENSG00000189337; ENSG00000117115; ENSG00000173436; ENSG00000270136; ENSG00000162542; ENSG00000117298; ENSG00000070831; ENSG00000117713; ENSG00000084652; ENSG00000142920; ENSG00000187513; ENSG00000020129; ENSG00000169218; ENSG00000117016; ENSG00000171793; ENSG0000…
hsa-miR-92a-1-5p	2.47925	6.44231	0.000607861	0.0136118	up	hsa-mir-92a-1	ENSG00000181915; ENSG00000185522; ENSG00000197702; ENSG00000135365; ENSG00000175229; ENSG00000109927; ENSG00000119608; ENSG00000140798; ENSG00000130545; ENSG00000105357; ENSG00000172296; ENSG00000124194; ENSG00000124203; ENSG00000099991; ENSG00000178222; ENSG00000282278; ENSG00000134853; ENSG00000138829; ENSG00000240230; ENSG00000178209; ENSG00000232434; ENSG00000071889
hsa-miR-197-5p	2.37408	0.0139569	0.0332973	0.347957	up	hsa-mir-197	ENSG00000188976; ENSG00000189409; ENSG00000198793; ENSG00000011021; ENSG00000142615; ENSG00000215704; ENSG00000162458; ENSG00000179002; ENSG00000169991; ENSG00000178828; ENSG00000162551; ENSG00000076864; ENSG00000133226; ENSG00000142669; ENSG00000126705; ENSG00000134668; ENSG00000186790; ENSG00000157193; ENSG00000162777; ENSG00000177551; ENSG00000143061; ENSG00000265107; ENSG00000118298; ENSG0000…
hsa-miR-4501	2.21095	0.470869	0.018341	0.23469	up	hsa-mir-4501
hsa-miR-9-5p	2.14462	4.5949	0.042473	0.404107	up	hsa-mir-9-1,hsa-mir-9-2,hsa-mir-9-3
hsa-miR-222-3p	1.90823	0.357438	0.0493629	0.445047	up	hsa-mir-222	ENSG00000156113; ENSG00000170113; ENSG00000166509; ENSG00000154040; ENSG00000074054; ENSG00000173349; ENSG00000189060
hsa-miR-522-3p	1.78096	2.03654	0.0138862	0.190017	up	hsa-mir-522
hsa-miR-760	1.68615	5.47196	0.00164294	0.0355215	up	hsa-mir-760	ENSG00000187583; ENSG00000186891; ENSG00000160087; ENSG00000162572; ENSG00000179403; ENSG00000142609; ENSG00000116151; ENSG00000149527; ENSG00000097021; ENSG00000171680; ENSG00000162413; ENSG00000142599; ENSG00000049239; ENSG00000171612; ENSG00000215910; ENSG00000116691; ENSG00000120949; ENSG00000162458; ENSG00000065526; ENSG00000142627; ENSG00000058453; ENSG00000159363; ENSG00000117115; ENSG0000…
hsa-miR-20a-3p	1.5218	4.25148	0.0380857	0.373121	up	hsa-mir-20a
hsa-miR-335-5p	1.24158	8.33166	0.0319483	0.347957	up	hsa-mir-335
hsa-novel-90-mature	-1.11638	9.19092	0.0192747	0.241705	down	hsa-mir-30e,hsa-novel-90-precursor
hsa-miR-99b-5p	-1.16191	15.977	0.0425376	0.404107	down	hsa-mir-99b	ENSG00000179023; ENSG00000187240; ENSG00000205309; ENSG00000125810
hsa-novel-6-mature	-1.19798	6.91303	0.0236084	0.269136	down	hsa-novel-6-precursor
hsa-miR-6753-3p	-1.3402	1.47392	0.0331619	0.347957	down	hsa-mir-6753	ENSG00000187017; ENSG00000162458; ENSG00000142789; ENSG00000157978; ENSG00000092847; ENSG00000024526; ENSG00000131788; ENSG00000188859; ENSG00000170382; ENSG00000076356; ENSG00000154305; ENSG00000162923; ENSG00000151892; ENSG00000283787; ENSG00000129749; ENSG00000132256; ENSG00000006611; ENSG00000188162; ENSG00000134780; ENSG00000173327; ENSG00000174903; ENSG00000174576; ENSG00000175505; ENSG0000…
hsa-novel-61-mature	-1.37971	3.03096	0.0376842	0.373121	down	hsa-novel-61-precursor	ENSG00000049239; ENSG00000159339; ENSG00000171812; ENSG00000183317; ENSG00000181036; ENSG00000162736; ENSG00000153029; ENSG00000143772; ENSG00000132334; ENSG00000188211; ENSG00000110786; ENSG00000110497; ENSG00000165917; ENSG00000172927; ENSG00000255855; ENSG00000204381; ENSG00000110243; ENSG00000176383; ENSG00000186648; ENSG00000183379; ENSG00000227051; ENSG00000183828; ENSG00000103932; ENSG0000…
hsa-miR-7641	-1.4686	5.76372	0.0136611	0.190017	down	hsa-mir-7641-1,hsa-mir-7641-2	ENSG00000110013; ENSG00000111670
hsa-miR-3913-5p	-1.76721	3.0724	0.0037456	0.0655166	down	hsa-mir-3913-1,hsa-mir-3913-2	ENSG00000145725; ENSG00000213213
hsa-miR-1273e	-1.81587	2.94073	0.0139407	0.190017	down	hsa-mir-1273e	ENSG00000215915; ENSG00000116198; ENSG00000173614; ENSG00000054523; ENSG00000127483; ENSG00000188822; ENSG00000187010; ENSG00000117643; ENSG00000162430; ENSG00000176083; ENSG00000142751; ENSG00000130772; ENSG00000116329; ENSG00000159023; ENSG00000126070; ENSG00000183317; ENSG00000188786; ENSG00000066136; ENSG00000198815; ENSG00000280670; ENSG00000132763; ENSG00000079277; ENSG00000185104; ENSG0000…
hsa-novel-191-mature	-1.87913	13.7533	0.0117595	0.175552	down	hsa-novel-191-precursor	ENSG00000116151; ENSG00000142611; ENSG00000162426; ENSG00000180758; ENSG00000126705; ENSG00000169403; ENSG00000169218; ENSG00000186603; ENSG00000186790; ENSG00000033122; ENSG00000197147; ENSG00000162676; ENSG00000184678; ENSG00000213171; ENSG00000160714; ENSG00000160767; ENSG00000188859; ENSG00000162782; ENSG00000170498; ENSG00000092978; ENSG00000135763; ENSG00000183780; ENSG00000162849; ENSG0000…
hsa-novel-121-mature	-1.9132	4.4688	0.00049732	0.0115489	down	hsa-novel-121-precursor	ENSG00000188976; ENSG00000188157; ENSG00000237330; ENSG00000131591; ENSG00000176022; ENSG00000184163; ENSG00000197530; ENSG00000116151; ENSG00000130762; ENSG00000162591; ENSG00000078900; ENSG00000162592; ENSG00000198912; ENSG00000069812; ENSG00000116285; ENSG00000162426; ENSG00000142599; ENSG00000171608; ENSG00000130940; ENSG00000116661; ENSG00000048707; ENSG00000162496; ENSG00000189337; ENSG0000…
hsa-novel-277-mature	-1.91416	13.0472	0.0211219	0.245249	down	hsa-novel-277-precursor,hsa-novel-76-precursor,hsa-novel-91-precursor	ENSG00000131697; ENSG00000160753; ENSG00000175213; ENSG00000183908; ENSG00000175513; ENSG00000054965; ENSG00000161638; ENSG00000067715; ENSG00000139880; ENSG00000135709; ENSG00000105323; ENSG00000121406; ENSG00000116016; ENSG00000152672; ENSG00000175329; ENSG00000087269; ENSG00000106628; ENSG00000147596; ENSG00000008513; ENSG00000185730; ENSG00000235387; ENSG00000197859; ENSG00000169807; ENSG0000…
hsa-novel-76-mature	-1.91416	13.0472	0.0211219	0.245249	down	hsa-novel-277-precursor,hsa-novel-76-precursor,hsa-novel-91-precursor	ENSG00000131697; ENSG00000160753; ENSG00000175213; ENSG00000183908; ENSG00000175513; ENSG00000054965; ENSG00000161638; ENSG00000067715; ENSG00000139880; ENSG00000135709; ENSG00000105323; ENSG00000121406; ENSG00000116016; ENSG00000152672; ENSG00000175329; ENSG00000087269; ENSG00000106628; ENSG00000147596; ENSG00000008513; ENSG00000185730; ENSG00000235387; ENSG00000197859; ENSG00000169807; ENSG0000…
hsa-novel-91-mature	-1.91416	13.0472	0.0211219	0.245249	down	hsa-novel-277-precursor,hsa-novel-76-precursor,hsa-novel-91-precursor	ENSG00000131697; ENSG00000160753; ENSG00000175213; ENSG00000183908; ENSG00000175513; ENSG00000054965; ENSG00000161638; ENSG00000067715; ENSG00000139880; ENSG00000135709; ENSG00000105323; ENSG00000121406; ENSG00000116016; ENSG00000152672; ENSG00000175329; ENSG00000087269; ENSG00000106628; ENSG00000147596; ENSG00000008513; ENSG00000185730; ENSG00000235387; ENSG00000197859; ENSG00000169807; ENSG0000…
hsa-novel-173-mature	-1.96067	0.878286	0.0339572	0.349036	down	hsa-novel-173-precursor	ENSG00000187583; ENSG00000188290; ENSG00000160087; ENSG00000131584; ENSG00000160072; ENSG00000197785; ENSG00000157933; ENSG00000162591; ENSG00000116251; ENSG00000171680; ENSG00000175262; ENSG00000204624; ENSG00000065526; ENSG00000058453; ENSG00000159363; ENSG00000169991; ENSG00000127481; ENSG00000040487; ENSG00000178828; ENSG00000183114; ENSG00000117298; ENSG00000187942; ENSG00000142798; ENSG0000…
hsa-miR-1273g-3p	-1.98142	2.04245	0.00186476	0.0389734	down	hsa-mir-1273g	ENSG00000221978; ENSG00000215915; ENSG00000160075; ENSG00000215912; ENSG00000130764; ENSG00000116198; ENSG00000116237; ENSG00000171680; ENSG00000162408; ENSG00000162413; ENSG00000049249; ENSG00000131686; ENSG00000142583; ENSG00000180758; ENSG00000049239; ENSG00000171612; ENSG00000171608; ENSG00000173614; ENSG00000054523; ENSG00000160049; ENSG00000130940; ENSG00000132879; ENSG00000162490; ENSG0000…
hsa-miR-6087	-2.0262	1.78213	0.00892566	0.136497	down	hsa-mir-6087	ENSG00000187634; ENSG00000188157; ENSG00000176022; ENSG00000131697; ENSG00000158292; ENSG00000097021; ENSG00000187017; ENSG00000162413; ENSG00000130940; ENSG00000116649; ENSG00000132879; ENSG00000179172; ENSG00000277058; ENSG00000275774; ENSG00000162494; ENSG00000162493; ENSG00000189337; ENSG00000162461; ENSG00000065526; ENSG00000117154; ENSG00000173436; ENSG00000183114; ENSG00000117245; ENSG0000…
hsa-miR-7975	-2.22414	1.38059	0.046928	0.433406	down	hsa-mir-7975
hsa-miR-3656	-2.22984	-0.105053	0.032625	0.347957	down	hsa-mir-3656	ENSG00000187583; ENSG00000162571; ENSG00000149527; ENSG00000078900; ENSG00000131697; ENSG00000130939; ENSG00000065526; ENSG00000117122; ENSG00000142623; ENSG00000133216; ENSG00000175793; ENSG00000060656; ENSG00000121753; ENSG00000162526; ENSG00000162522; ENSG00000160094; ENSG00000127124; ENSG00000198198; ENSG00000079277; ENSG00000186564; ENSG00000079739; ENSG00000050628; ENSG00000143028; ENSG0000…
hsa-novel-1-mature	-2.28862	12.5238	0.000325519	0.00850418	down	hsa-novel-1-precursor,hsa-novel-183-precursor	ENSG00000127124; ENSG00000116747; ENSG00000189319; ENSG00000169783; ENSG00000221882; ENSG00000180090; ENSG00000159961; ENSG00000010256; ENSG00000004399; ENSG00000197558; ENSG00000196781; ENSG00000005889
hsa-novel-183-mature	-2.28862	12.5238	0.000325519	0.00850418	down	hsa-novel-1-precursor,hsa-novel-183-precursor	ENSG00000127124; ENSG00000116747; ENSG00000189319; ENSG00000169783; ENSG00000221882; ENSG00000180090; ENSG00000159961; ENSG00000010256; ENSG00000004399; ENSG00000197558; ENSG00000196781; ENSG00000005889
hsa-miR-3960	-2.35889	0.787294	0.00288767	0.0565802	down	hsa-mir-3960	ENSG00000187634; ENSG00000188976; ENSG00000187961; ENSG00000188290; ENSG00000188157; ENSG00000162571; ENSG00000078808; ENSG00000176022; ENSG00000160087; ENSG00000131584; ENSG00000127054; ENSG00000169962; ENSG00000107404; ENSG00000205116; ENSG00000160072; ENSG00000197785; ENSG00000228594; ENSG00000197530; ENSG00000248333; ENSG00000189339; ENSG00000008128; ENSG00000187730; ENSG00000067606; ENSG0000…
hsa-miR-5096	-2.39867	2.44619	0.00220488	0.0445955	down	hsa-mir-5096	ENSG00000237330; ENSG00000242485; ENSG00000215915; ENSG00000248333; ENSG00000158109; ENSG00000116198; ENSG00000069812; ENSG00000049249; ENSG00000180758; ENSG00000171612; ENSG00000173614; ENSG00000054523; ENSG00000160049; ENSG00000116663; ENSG00000162490; ENSG00000177000; ENSG00000011021; ENSG00000116771; ENSG00000197312; ENSG00000162458; ENSG00000233954; ENSG00000127463; ENSG00000053372; ENSG0000…
hsa-miR-612	-2.41657	1.24647	0.00858817	0.13462	down	hsa-mir-612	ENSG00000187642; ENSG00000188157; ENSG00000237330; ENSG00000186891; ENSG00000169972; ENSG00000169962; ENSG00000179403; ENSG00000160075; ENSG00000067606; ENSG00000162585; ENSG00000157916; ENSG00000215912; ENSG00000162591; ENSG00000162592; ENSG00000198912; ENSG00000196581; ENSG00000173673; ENSG00000158292; ENSG00000171680; ENSG00000204859; ENSG00000041988; ENSG00000171735; ENSG00000049239; ENSG0000…
hsa-novel-135-mature	-2.63784	3.73584	0.000187652	0.00534808	down	hsa-novel-135-precursor	ENSG00000142583; ENSG00000180758; ENSG00000049239; ENSG00000219073; ENSG00000171357; ENSG00000162664; ENSG00000085433; ENSG00000136631; ENSG00000143252; ENSG00000185278; ENSG00000198625; ENSG00000196352; ENSG00000203666; ENSG00000204147; ENSG00000122378; ENSG00000107779; ENSG00000108010; ENSG00000258659; ENSG00000162194; ENSG00000154127; ENSG00000120647; ENSG00000111540; ENSG00000176422; ENSG0000…
hsa-novel-238-mature	-2.72189	4.32389	0.000385669	0.00930055	down	hsa-novel-238-precursor	ENSG00000107611; ENSG00000103257; ENSG00000141506; ENSG00000105732; ENSG00000075426; ENSG00000197818; ENSG00000183778; ENSG00000145041; ENSG00000145147
hsa-miR-3687	-2.81286	1.56164	0.00015629	0.00466638	down	hsa-mir-3687-1,hsa-mir-3687-2	ENSG00000184163; ENSG00000107404; ENSG00000067606; ENSG00000215912; ENSG00000196581; ENSG00000116285; ENSG00000048707; ENSG00000070831; ENSG00000236782; ENSG00000142784; ENSG00000116885; ENSG00000204060; ENSG00000282881; ENSG00000162390; ENSG00000154511; ENSG00000177551; ENSG00000189334; ENSG00000143552; ENSG00000143224; ENSG00000248485; ENSG00000213047; ENSG00000163485; ENSG00000196188; ENSG0000…
hsa-miR-4497	-2.83687	4.22303	3.6961e-05	0.00136431	down	hsa-mir-4497	ENSG00000221978; ENSG00000116151; ENSG00000078900; ENSG00000049239; ENSG00000142632; ENSG00000117640; ENSG00000204160; ENSG00000142748; ENSG00000159023; ENSG00000060656; ENSG00000160094; ENSG00000189433; ENSG00000183682; ENSG00000186790; ENSG00000134215; ENSG00000198799; ENSG00000178104; ENSG00000159352; ENSG00000116586; ENSG00000198216; ENSG00000081277; ENSG00000198700; ENSG00000117139; ENSG0000…
hsa-miR-3195	-3.20729	2.63873	7.82938e-06	0.000350645	down	hsa-mir-3195	ENSG00000188157; ENSG00000131584; ENSG00000160075; ENSG00000197530; ENSG00000215790; ENSG00000116151; ENSG00000157881; ENSG00000131697; ENSG00000097021; ENSG00000171612; ENSG00000171603; ENSG00000116670; ENSG00000116685; ENSG00000162494; ENSG00000189337; ENSG00000116786; ENSG00000162460; ENSG00000179002; ENSG00000070886; ENSG00000183726; ENSG00000117643; ENSG00000117713; ENSG00000142751; ENSG0000…
hsa-novel-220-mature	-3.27593	1.23066	0.00383849	0.0655166	down	hsa-novel-220-precursor,hsa-novel-89-precursor	ENSG00000131591; ENSG00000116691; ENSG00000127603; ENSG00000143434; ENSG00000187238; ENSG00000082482; ENSG00000178645; ENSG00000177106; ENSG00000174672; ENSG00000149476; ENSG00000166106; ENSG00000139197; ENSG00000111701; ENSG00000139625; ENSG00000075856; ENSG00000123171; ENSG00000083544; ENSG00000185896; ENSG00000185215; ENSG00000258986; ENSG00000226174; ENSG00000248905; ENSG00000137877; ENSG0000…
hsa-novel-89-mature	-3.27593	1.23066	0.00383849	0.0655166	down	hsa-novel-220-precursor,hsa-novel-89-precursor	ENSG00000131591; ENSG00000116691; ENSG00000127603; ENSG00000143434; ENSG00000187238; ENSG00000082482; ENSG00000178645; ENSG00000177106; ENSG00000174672; ENSG00000149476; ENSG00000166106; ENSG00000139197; ENSG00000111701; ENSG00000139625; ENSG00000075856; ENSG00000123171; ENSG00000083544; ENSG00000185896; ENSG00000185215; ENSG00000258986; ENSG00000226174; ENSG00000248905; ENSG00000137877; ENSG0000…
hsa-novel-197-mature	-3.3564	4.85745	7.4433e-05	0.00245629	down	hsa-novel-197-precursor	ENSG00000160087; ENSG00000221978; ENSG00000205116; ENSG00000160075; ENSG00000189339; ENSG00000178821; ENSG00000130764; ENSG00000116198; ENSG00000169598; ENSG00000198912; ENSG00000069424; ENSG00000158286; ENSG00000116237; ENSG00000162408; ENSG00000162413; ENSG00000049249; ENSG00000131686; ENSG00000142583; ENSG00000180758; ENSG00000049239; ENSG00000171612; ENSG00000171608; ENSG00000173614; ENSG0000…
hsa-novel-270-mature	-3.43177	4.2309	7.13011e-09	4.06416e-07	down	hsa-novel-270-precursor
hsa-miR-4792	-4.3841	5.6769	3.38303e-05	0.00136431	down	hsa-mir-4792	ENSG00000130770; ENSG00000050628; ENSG00000132692; ENSG00000027869; ENSG00000135842; ENSG00000198892; ENSG00000143740; ENSG00000154358; ENSG00000135749; ENSG00000185220; ENSG00000150347; ENSG00000149182; ENSG00000134824; ENSG00000110697; ENSG00000057704; ENSG00000175727; ENSG00000134905; ENSG00000213906; ENSG00000015133; ENSG00000140105; ENSG00000140326; ENSG00000157734; ENSG00000232258; ENSG0000…
hsa-novel-176-mature	-4.59064	6.01698	2.27598e-13	2.03863e-11	down	hsa-novel-176-precursor,hsa-novel-193-precursor	ENSG00000186510; ENSG00000175868; ENSG00000213445; ENSG00000118137; ENSG00000073614; ENSG00000119714; ENSG00000185215; ENSG00000187720; ENSG00000039523; ENSG00000170100; ENSG00000141503; ENSG00000173065; ENSG00000181523; ENSG00000185504; ENSG00000141622; ENSG00000181781; ENSG00000188305; ENSG00000132005; ENSG00000105261; ENSG00000090932; ENSG00000126464; ENSG00000084693; ENSG00000168874; ENSG0000…
hsa-novel-209-mature	-4.70534	6.24355	5.75944e-10	4.01241e-08	down	hsa-novel-209-precursor	ENSG00000160075; ENSG00000149527; ENSG00000171819; ENSG00000204624; ENSG00000132879; ENSG00000120949; ENSG00000132906; ENSG00000116771; ENSG00000162458; ENSG00000132881; ENSG00000127481; ENSG00000001461; ENSG00000142675; ENSG00000130775; ENSG00000142698; ENSG00000134698; ENSG00000196182; ENSG00000163909; ENSG00000198198; ENSG00000142949; ENSG00000171357; ENSG00000079277; ENSG00000186564; ENSG0000…
hsa-novel-270-star	-4.8883	5.95238	1.52264e-10	1.19337e-08	down	hsa-novel-270-precursor	ENSG00000131788; ENSG00000109956; ENSG00000013573; ENSG00000138395; ENSG00000164062
hsa-novel-193-mature	-4.95107	7.24801	7.45341e-18	1.55776e-15	down	hsa-novel-193-precursor	ENSG00000189339; ENSG00000158473; ENSG00000185507; ENSG00000173264; ENSG00000119714; ENSG00000185347; ENSG00000140332; ENSG00000127564; ENSG00000158865; ENSG00000170100; ENSG00000141503; ENSG00000159314; ENSG00000215644; ENSG00000130545; ENSG00000105261; ENSG00000168874; ENSG00000170500; ENSG00000144504; ENSG00000101191; ENSG00000196700; ENSG00000114646; ENSG00000178403; ENSG00000164128; ENSG0000…
hsa-novel-47-mature	-5.24449	-0.264006	0.00345526	0.0655166	down	hsa-novel-47-precursor	ENSG00000162571; ENSG00000107404; ENSG00000215912; ENSG00000116237; ENSG00000215788; ENSG00000162408; ENSG00000162413; ENSG00000142657; ENSG00000177674; ENSG00000215910; ENSG00000116721; ENSG00000204481; ENSG00000204480; ENSG00000183888; ENSG00000185519; ENSG00000117115; ENSG00000179002; ENSG00000159423; ENSG00000158825; ENSG00000158828; ENSG00000162551; ENSG00000187942; ENSG00000070831; ENSG0000…
hsa-novel-168-mature	-5.8946	4.14374	2.41203e-15	3.78085e-13	down	hsa-novel-168-precursor	ENSG00000224051; ENSG00000205116; ENSG00000069424; ENSG00000158292; ENSG00000187017; ENSG00000116285; ENSG00000120948; ENSG00000162458; ENSG00000173641; ENSG00000184908; ENSG00000270136; ENSG00000158747; ENSG00000125944; ENSG00000007968; ENSG00000157978; ENSG00000117643; ENSG00000158022; ENSG00000117713; ENSG00000198492; ENSG00000084628; ENSG00000121753; ENSG00000025800; ENSG00000175130; ENSG0000…
hsa-novel-3-mature	-5.95892	6.18065	3.49697e-14	3.65433e-12	down	hsa-novel-3-precursor,hsa-novel-4-precursor	ENSG00000142609; ENSG00000157916; ENSG00000142583; ENSG00000143252; ENSG00000198626; ENSG00000075073; ENSG00000120051; ENSG00000107669; ENSG00000185507; ENSG00000184524; ENSG00000215182; ENSG00000117983; ENSG00000186714; ENSG00000173227; ENSG00000137496; ENSG00000165323; ENSG00000139648; ENSG00000090975; ENSG00000185650; ENSG00000186910; ENSG00000185559; ENSG00000198752; ENSG00000140521; ENSG0000…
hsa-novel-4-mature	-5.95892	6.18065	3.49697e-14	3.65433e-12	down	hsa-novel-3-precursor,hsa-novel-4-precursor	ENSG00000142609; ENSG00000157916; ENSG00000142583; ENSG00000143252; ENSG00000198626; ENSG00000075073; ENSG00000120051; ENSG00000107669; ENSG00000185507; ENSG00000184524; ENSG00000215182; ENSG00000117983; ENSG00000186714; ENSG00000173227; ENSG00000137496; ENSG00000165323; ENSG00000139648; ENSG00000090975; ENSG00000185650; ENSG00000186910; ENSG00000185559; ENSG00000198752; ENSG00000140521; ENSG0000…
hsa-miR-3648	-6.19914	1.83231	7.12353e-09	4.06416e-07	down	hsa-mir-3648-1,hsa-mir-3648-2	ENSG00000187634; ENSG00000187583; ENSG00000186891; ENSG00000078808; ENSG00000221978; ENSG00000189339; ENSG00000215790; ENSG00000008130; ENSG00000067606; ENSG00000149527; ENSG00000130762; ENSG00000162591; ENSG00000196581; ENSG00000187017; ENSG00000142599; ENSG00000142583; ENSG00000188807; ENSG00000130939; ENSG00000130940; ENSG00000204624; ENSG00000116670; ENSG00000177674; ENSG00000162496; ENSG0000…
hsa-novel-275-mature	-6.51078	6.92086	1.28817e-20	8.07683e-18	down	hsa-novel-275-precursor	ENSG00000162576; ENSG00000179403; ENSG00000197785; ENSG00000187730; ENSG00000116151; ENSG00000149527; ENSG00000074800; ENSG00000175262; ENSG00000116670; ENSG00000177000; ENSG00000162458; ENSG00000169991; ENSG00000076864; ENSG00000158062; ENSG00000116329; ENSG00000116497; ENSG00000066056; ENSG00000117407; ENSG00000162415; ENSG00000162367; ENSG00000174348; ENSG00000157193; ENSG00000169174; ENSG0000…
hsa-novel-132-mature	-6.79839	8.04847	7.25539e-18	1.55776e-15	down	hsa-novel-132-precursor	ENSG00000197279
hsa-novel-109-mature	-7.25375	1.14998	2.84899e-08	1.4886e-06	down	hsa-novel-109-precursor	ENSG00000186891; ENSG00000162572; ENSG00000224051; ENSG00000162576; ENSG00000205116; ENSG00000197530; ENSG00000067606; ENSG00000162585; ENSG00000149527; ENSG00000196581; ENSG00000069424; ENSG00000116254; ENSG00000162426; ENSG00000074800; ENSG00000188807; ENSG00000171608; ENSG00000171603; ENSG00000162490; ENSG00000179172; ENSG00000275774; ENSG00000162458; ENSG00000169914; ENSG00000162543; ENSG0000…
hsa-novel-232-mature	-9.46377	3.17892	5.95024e-06	0.000286985	down	hsa-novel-232-precursor	ENSG00000181222; ENSG00000118705; ENSG00000186472
