# Supplementary material for: Long noncoding RNA PVT1 promoted gallbladder cancer proliferation by epigenetically suppressing miR-18b-5p via DNA methylation
Source: Cell Death Dis. 2020 Oct 16;11(10):871. doi: 10.1038/s41419-020-03080-x (PMC7568542; doi:10.1038/s41419-020-03080-x)
Supplement: Supplementary file 7 — Supplementary Table 3 [file 41419_2020_3080_MOESM7_ESM.xlsx]

## Sheet: Sheet1
DIANA TOOLS	TargetScan	miRTarBase
FAM136A	ZNF704	Abce1
CA12	ZNF618	ADGRF2
IMPG2	ZNF394	AGFG1
CBX5	ZNF367	AHI1
KLHL20	ZNF280C	ALG14
C22orf31	ZFP69B	AP3S2
EFS	ZFP62	ARF6
AQP9	ZFP36L1	AS3MT
PPIF	ZCCHC4	ATM
HLF	ZCCHC3	BDH1
CREBL2	ZCCHC24	C15orf38-AP3S2
HCFC2	ZC3H12C	CA12
GCLC	ZBTB47	CAD
PCDHB5	ZBTB44	CCND1
ORC2	ZBTB4	CDCA5
C1orf21	ZBTB20	CLN8
TBPL1	YWHAB	COX7B
TNFAIP3	YPEL5	CRB1
NEK9	XYLT2	CREBL2
FZD3	XYLT1	CRIM1
SCRN1	WNT9A	CTGF
SEC61A1	WNT8B	CUX1
KCNJ2	VSTM4	DCAF4
ZNF468	VPS13B	DCAF7
BTN1A1	VMA21	DCAF8
ATXN1	VAT1L	DCTN5
LRRFIP1	USP24	DPM1
SLC35F5	UQCRB	EFCAB14
FNTB	UNG	ESR1
SYNGR3	UHMK1	F3
ERI1	UBTD2	FAM3C
LSM14B	UBP1	FBXL3
PCDHAC1	UBE2Z	FOXN1
ANO3	UBE2G1	GATAD2A
DSC1	TWF1	GIGYF1
HRK	TTPAL	GNAS
KCNMB4	TRPC4	GNL1
RC3H1	TRIOBP	HIF1A
TOR1B	TRIM2	ID4
GMPR	TRIB2	IFNAR2
FAM8A1	TRAPPC8	IGF1
THBS1	TPM3	IRF2
CEP68	TNRC6B	ISCU
SIX3	TNFAIP3	ITGA2
HECW2	TMEM248	ITM2C
TMCC3	TMEM2	JMY
CCND2	TMEM170B	Kif1a
XYLT1	TLL2	KLHL3
TRAF5	TLL1	LIN54
MSMO1	THBS1	Lrrc58
GPATCH2L	THBD	Map3k1
TAOK1	TEX2	MAPK13
NEO1	TENM4	MBD1
AJUBA	TENM3	MCRIP2
GAB1	TBPL1	MDM2
DDX18	TAOK1	MRPL35
PIK3CA	TAL2	NACC1
GSK3B	SYNCRIP	NCKAP1
TXK	SULT4A1	PARD6B
GABRA4	SUCO	PCDH9
ADD2	STRIP2	PDE4D
CAD	STK4	PITPNA
SEL1L3	STAM2	PLA2G2F
CDH6	SPIN1	PNISR
PIK3C2A	SOX6	PSAT1
POU2F1	SORBS2	PTCHD1
KCNN3	SON	Rab11fip1
RAB5A	SOCS5	RAB5C
CTDSPL	SNRK	RAD51AP1
SKP2	SMG1	RAP1A
RNF145	SMARCC2	RBM38
KAAG1	SMAP2	RBMS2
GIGYF1	SMAD2	RDH10
LACTB2	SLC6A6	RLIM
ADD3	SLC50A1	RNF138
ENDOD1	SLC35E1	RNF146
TENM4	SLC35A3	RNF157
CTF1	SLC2A13	RNF4
CRIM1	SLC12A6	RNLS
ANK3	SIX3	RORA
DIP2C	SIM2	RPS6KA5
FER	SIK3	SAR1A
GUF1	SH3KBP1	SEC61A1
FLT1	SH3BP4	SLC25A28
GMCL1	SGPL1	SLC25A37
ITGA1	SATB1	SMAD2
ZNF117	SAR1A	SOX12
UBASH3B	RUNX1	SP100
TOMM70A	RTN2	SPEN
RASA2	RORA	SUPT7L
KCNS2	ROMO1	SYNM
NCOA1	ROBO2	TAOK1
PCDHAC2	RNF19B	TBPL1
PCDHA13	RNF146	TIMM50
ANK1	RNF145	TIMP3
SIM2	RIMKLA	TMEM2
PKNOX1	RCOR1	TMEM8A
PCYT1A	RBBP8	TNRC6B
USP24	RASAL2	TOMM20
OLFML2B	RASA2	TRIM35
NEUROD1	RABGAP1	TSC22D3
C3orf49	RAB9A	TSR1
ATXN7	RAB5C	TWF1
PRICKLE2	RAB22A	TXNIP
ADAMTS9	RAB11FIP2	UTP14C
SHROOM3	PURB	VCP
WDR82	PTPMT1	VMA21
PRSS12	PTP4A3	VPS18
IL15	PTGFRN	VTI1A
ITGA2	PSD3	WAC
MDGA1	PRKACB	WDR82P1
HDX	PRDM6	ZBTB47
ABTB2	PPP6C	ZC3H18
TMEM132B	POU2F1	ZFYVE26
ZNF592	PNISR	ZNF132
FANCI	PLXNC1	ZNF367
ZNF91	PLEKHA6	ZNF460
ENC1	PHF2	ZNF507
VAT1L	PHF19	ZNF585B
MECP2	PHF15	ZNF670
TMEM154	PHC3	ZNF678
ESCO2	PHAX
RNF187	PDGFC
MBOAT2	PDE4D
ALCAM	PDE1B
KRTAP1-1	PARD6B
SOCS5	PAPPA
PCDHA10	OTX1
KLF7	ORC2
CGGBP1	ORAI3
OLR1	ONECUT3
MSL2	ONECUT1
AGFG1	OLFML2B
SUGT1	NXT2
DCAF7	NUFIP2
MYO1H	NRG2
ZNF738	NREP
GPR151	NR3C1
FCHSD2	NR1H2
LRCH1	NOTCH2
LSMEM1	NFAT5
BTF3L4	NEO1
EBF1	NEDD9
CSRNP3	NEDD4
HNF4A	NCOA2
ZMYM6	NCOA1
RP11-429E11.3	NAV1
ORAI3	NACC2
C5orf30	NACC1
CRTAP	NAA50
PPIP5K2	MYO1C
CA13	MYLK
BHLHE22	MTF1
HIF1A	MRPL27
HSF5	MFRP
RUNX1	MESP1
HMGCS1	MEF2D
C1orf173	MDGA1
CYP4F11	MBOAT2
PSD3	MBNL1
C11orf87	MARCH5
TRIM52	MAPK4
ZNF704	MAPK1IP1L
PHF7	MAP7D1
PAPPA	MAP3K1
ZNF26	MANEAL
KCNIP1	LSM14B
ZNF616	LPP
RP1-130H16.18	LNPEP
VMA21	LMO4
KCNH7	LIN54
HEXIM1	LIN28A
OSBP2	LIF
RLIM	LAT
VSTM4	KPNA6
HMG20B	KLHL20
F3	KLHL15
FMN1	KLF7
TMEM212	KIT
FSD2	KIF3B
SF3B1	KIAA0232
RORA	KDM5B
TNRC6B	KDM2A
AP3S2	KCTD16
FNDC3B	KCNJ2
LCK	KCNH7
MRPL35	KCND3
KIAA1958	KCNA2
SUPT7L	KCNA1
MASP1	KCMF1
NR1I2	JMY
EPB41L1	JAKMIP3
ZNF600	ISL2
SLC23A2	IRF2
TRIM2	INO80D
SATB1	INADL
NCR3LG1	IGF2BP2
ZNF621	IGF1
PDE4D	HSF5
ANAPC1	HSF2
NIPAL2	HRK
NRG1	HOMER1
TMEM248	HMGCS1
TMEM189-UBE2V1	HMG20B
NRXN1	HMBOX1
PRLR	HIF1AN
BRWD1	HIF1A
HHIPL2	HEATR5A
DICER1	HCN4
THNSL2	HCFC2
NR3C1	GTF2A1
CDC42	GTDC1
MBNL2	GRWD1
RAB5C	GPSM2
BTG3)	GNAS
RNF111	GMPR
PTP4A3	GLG1
ARID4B	GINS2
OPRL1	GIGYF1
ZFP30	GDF5OS
SOX6	GCLC
PPTC7	GAB2
MAP7	FZD3
HEY1	FUBP1
PDE5A	FRYL
ATRNL1	FRS2
TBC1D9B	FOXH1
RAB11FIP2	FOSL2
MXRA7	FNDC3B
MYO9A	FGF1
SH3BP2	FER
MAN1A2	FCHSD2
RNF146	FBXO28
REPS2	FBXL3
MBNL1	FAM73A
C17orf102	FAM3C
TLL2	FAM229B
ELK4	FAM196B
VCP	FAM192A
MARCH5	FAM166B
ATP2B1	FAM136A
ODF2L	FAF1
FGF1	F3
ZRANB1	EXPH5
DSG4	ETV6
FAM3C	ESR1
VPS13A	ERI1
ZNF280B	ERBB2
PCGF2	EPHA7
SCYL2	EPB41L1
UBE2Z	ENDOD1
C9orf114	ENC1
FAM9B	EHMT1
OTX1	DUSP16
FBXO28	DPP10
IKBKE	DOCK4
KDM5B	DIRAS2
CRB1	DIP2C
NPL	DICER1
SUCO	DDI2
EYA4	DAB1
CTGF	DAAM2
CEP85L	CTGF
TPM3	CTDSPL
FAM229B	CSRNP3
KIAA1919	CRIM1
CDK19	CREBL2
BEND3	COLEC10
SEC23IP	CNTNAP1
PNLIPRP3	CNR1
PNISR	CLIP3
ADRB1	CLCN4
EPHA7	CLCC1
DUSP5	CHRM3
KCND3	CHRM2
GSTM2	CEP85L
SH3BGRL2	CDS2
ABCC2	CDK2
LMO4	CDK19
ABCA9	CDK14
FAM73A	CDH6
ANKRD13C	CDC42
ZNF280C	CCND2
INADL	CCDC88A
ENTPD1	CCDC171
DAB1	CBX5
PARD6B	CAMKK2
UBE2V1	CAMK2N1
ZNFX1	CADM2
CYP4X1	CACNB3
NXT2	C9orf114
ZCCHC24	C5orf30
SMAP2	C1orf21
YWHAB	C14orf166
TTPAL	BTG3
MAP7D1	BRWD3
SAR1A	BRWD1
BRWD3	BMP2K
KPNA6	BHLHE22
RABGAP1	BEND3
RC3H2	BBX
PHF19	ATXN2L
IPMK	ATXN1L
MAPK8	ATXN1
CAMK2N1	ATP8A1
ZNF367	ATP13A1
FBP1	ATM
FBP2	ASXL2
PHF2	ANKRD52
WAC	ANKRD50
DIRAS2	ANKRD13C
ABHD13	ANK3
GPR158	AMIGO1
XYLT2	ALCAM
UGGT1	AEBP2
THBD	ADD3
FOXH1	ADAT2
RSU1	ACACB
SLC35B4	AC140061.12
XK	AC137932.1
CAMK1D	ABTB2
TMEM230
PTCHD1
TMEM170B
YPEL5
FOSL2
NDEL1
MLLT3
ZBTB4
CLCN4
ZDHHC21
KLHL42
ZCCHC3
KCNA1
DCP2
FAXC
KRTAP4-3
C17orf51
SH3BP4
ZNF493
ZNF84
TAOK3
GTDC1
PTGFRN
IRF2
UBTD2
SV2B
AKTIP
PRKACB
SMARCAD1
TCEA2
AFF1
LIN54
LAT
UPP1
PURB
ZNF501
JMY
FAF1
ETV6
ZNF765
THRB
RIC3
HMBOX1
ZNF709
SH3KBP1
C3orf56
C15orf38-AP3S2
VGLL3
PCDHA12
PCDHA11
KDM2A
HIVEP1
MAP3K1
SMAD2
INO80D
IFNAR2
ATL2
HPSE
GPR75-ASB3
LL22NC03-63E9.3
PRDM6
RABEP1
SAMD12
VPS54
KCMF1
DPP10
AKR1D1
WDFY4
BBX
LMBR1L
NAPEPLD
ARHGAP28
GATSL3
IFIH1
ERLIN1
TMEM150A
L3MBTL1
TRAPPC10
SLC39A8
ZNF655
SRSF7
ZNF737
ATXN1L
RGPD1
SESTD1
ZNF619
RIMKLA
PROM2
CLK1
ZNF142
REV3L
ASXL2
C5orf27
PTPN13
BAALC
PDZD2
COG1
MGEA5
BRPF3
FOXP2
C10orf105
C17orf112
RAD51AP1
TRPM8
CHRM2
FNBP1
NEDD9
RP11-219A15.1
SORBS2
RBM26
SGCE
ATP13A4
HSF2
NCOA2
ATM
NOL12
SLC39A3
SYPL1
TMEM229A
IGF1
ESR1
ZNF28
ZBTB47
SLC6A6
ROBO2
SMKR1
DPCR1
HHLA3
MEF2D
RAB9A
SLC35A3
SDF4
C9orf89
RWDD1
ZNF525
UHRF2
TLE4
CCDC30
KDM7A
COMMD2
CSTF2
DCUN1D4
PHLDB2
ADPRH
NBPF24
GK
FNDC3A
ZFP69B
C3orf67
KCNA2
MEIS1
TNRC6A
FAM195A
NT5DC2
DENND4C
PHC3
BRAF
PANK2
AL139147.1
ABCC3
BMP2K
FRYL
ANKRD50
PCDHA1
ZNF302
MSANTD1
SPEF2
CENPC
KCTD16
RIMS2
TMEM161B
DDX41
FBXL5
RICTOR
TENM3
ZFP62
ZNF154
DENND3
ATOX1
PCDHA3
TATDN1
LETM2
KCNV1
ZBTB44
PCDHA7
PCDHA2
GPR61
KIAA1324
PCDHA6
PCDHA5
HTN3
PCDHA4
PCDHA8
ZNF726
DNHD1
MTNR1B
ZW10
AC135178.1
DAD1
RP11-500M8.7
NOL8
UHMK1
IQSEC3
DAAM2
RNF4
ZNF662
GLRB
INPPL1
TMEM2
KLF6
CAND1
CYB561A3
TWF1
RP11-176H8.1
FRS2
GLIPR1L2
PRIM1
GPX2
PRMT5
MAP3K9
TTC8
SHE
ZFP36L1
ADCY4
KMT2C
SYNM
NUSAP1
LRRC49
TMEM208
TGFB1I1
ATXN2L
KIAA0513
RBMX
PHLPP2
TVP23A
USP6
HP
MED1
STARD3
DNAI2
ADCYAP1
TRAPPC8
KCNH6
RUVBL1
CBLN2
ZBTB7C
HEATR6
HDHD2
G6PC3
ZNF570
SLC7A9
ZNF317
ZNF471
MAPK4
NR1H2
CPAMD8
ZNF611
SLC35E1
ZNF714
ZNF708
RPS19
BABAM1
ZNF626
AC137932.1
KCNMA1
ADAT2
GRM4
GRIN2B
